# Supplementary material for: Clinical and pathological implications of the presence of MECA-79-expressing tumor cells in pathological stage IA lung adenocarcinoma
Source: PLoS One. 2025 Oct 16;20(10):e0323233. doi: 10.1371/journal.pone.0323233 (PMC12530585; doi:10.1371/journal.pone.0323233)
Supplement: S2 File — (XLSX) [file pone.0323233.s002.xlsx]

## Sheet: 195 Ad cases 2024-12-31 for DB2
case#	Age	Sex	Smoking_0_never_1_ever	BMI	CEA	nodule_type_1=solid_2=part-solid_3=pureGGN	TS on HRCT,mm	SS on HRCT,mm	C/T_ratio	SUVmax	Smoking_0_never_1_ever	IASLC grade	IASLC grade (3vs21)_1=G3_0=G2orG1	pStage_1=IA1_2=IA2_3=IA3	Pathological Invasive Size,mm	v	ly	STAS	MECA79+tumor	OS	TTD	TTR	RFS	REC	REC<5yrs	Memo on localization of recurrent disease
189	53	0	1	25.6573	2.2	1	14	14	1	2.4	1	3	1	1	1	1	1	0	0	0	163	163	0	0	0
201	74	0	1	24.8043	2.5	1	10	10	1		1	3	1	3	2.5	1	1	1	0	0	78	78	0	0	0
206	59	0	1	23.3661	2.3	1	30	30	1		1	3	1	2	2	1	1	0	0	0	79	79	0	0	0
218	49	0	1	19.2097	2.7	1	17	17	1		1	2	0	3	2.3	1	1	0	0	0	135	135	0	0	0
236	64	0	1	22.6488	4.6	2	23	20	0.869565	5.4	1	3	1	2	2	1	1	0	0	0	89	89	0	0	0
244	69	1	0	18.6193	2.5					6.9	0	2	0	2	1.5	0	1	0	0	1	56	56	1	0	0
248	64	0	1	24.2277	1.8	2	33	12	0.363636		1	1	0	3	2.7	0	0	0	0	0	64	64	0	0	0
256	60	0	1	18.5918	5.3						1	3	1	2	1.2	1	1	0	1	0	154	33	1	1	1	Rt lung (RML)
258	69	0		23.7519	2.4					2.3		1	0	2	1.5	0	1	0	0	0	76	76	0	0	0
263	56	0	1	22.9353	2.6	2	19	18	0.947368	3.3	1	2	0	2	1.4	1	1	0	0	0	65	65	0	0	0
268	73	1	0	24.0471	2	2	27	27	1	1.4	0	2	0	2	1.8	0	1	0	0	0	76	76	0	0	0
273	81	1		23.2446	8.4	1	19	19	1			1	0	3	2.7	1	1	0	0	0	126	124	1	1	0	Dissemination
296	63	1	0	25.8178	3.6	2	25	17	0.68	2.1	0	2	0	2	1.8	0	1	0	0	0	64	64	0	0	0
306	55	0	1	20.5237	10.1					2.9	1	2	0	3	2.3	1	1	0	0	0	78	78	0	0	0
314	72	0	1	23.8315	1.3	1	24	24	1	5.3	1	2	0	3	2.5	1	1	0	0	1	15	15	1	0	0
319	44	0	1	28.6691	1.4	1	21	21	1		1	2	0	1	1	1	0	1	0	0	127	127	0	0	0
328	66	1	0	19.4231	2	2	17	11	0.647059	1.8	0	2	0	2	2	1	1	0	0	0	142	142	0	0	0
330	64	1	0	16.1981	5.4	1	17	17	1	0	0	2	0	2	2	1	1	0	1	1	99	53	1	1	1	Bilateral lung
332	76	1	0	19.1729	34.9					6.5	0	2	0	3	2.5	1	1	1	0	1	104	104	1	0	0
334	60	1	1	18.1873	5.2					5	1	1	0	3	3	1	1	0	0	0	141	141	0	0	0
335	70	0	1	28.416	14.7						1	3	1	3	3	1	1	1	0	0	143	143	0	0	0
342	68	0	1	21.5448	1.6					2.5	1	3	1	2	1.5	0	1	0	0	0	141	141	0	0	0
343	55	0	1	24.9248	1.9	1	17	17	1	3.6	1	3	1	2	1.8	0	1	1	0	0	64	64	0	0	0
349	58	0	1	24.729	1						1	2	0	2	2	0	1	0	0	0	70	70	0	0	0
350	67	1	0	23.3648	1	1	12	12	1	2.8	0	1	0	2	1.4	0	1	1	0	0	140	136	1	1	0	Malignant pleural effusion
352	58	1	0	23.8031	1					3.4	0	2	0	3	2.5	0	0	0	0	0	137	137	0	0	0
353	76	1	1	29.0824	1	2	14	14	1		1	1	0	2	1.8	1	1	0	0	1	10	10	1	0	0
363	61	1	0	20.9012	3.2	1	15	15	1		0	2	0	2	2	0	1	1	0	0	142	142	0	0	0
364	77	1	0	22.6744	1.7	2	17	15	0.882353	3.7	0	3	1	2	1.5	1	1	0	0	0	67	67	0	0	0
367	77	0	1	18.705	5.8	1	27	27	1		1	3	1	3	2.8	1	0	1	0	1	38	38	1	0	0
368	72	1	0	22.806	2.3	2	28	23	0.821429	1	0	2	0	2	2	0	1	0	0	0	92	92	0	0	0
371	62	0	1	30.6365	6	1	22	22	1		1	3	1	2	2	1	1	0	0	0	136	136	0	0	0
376	73	0	1	21.5703	3.5	1	15	15	1	0.9	1	2	0	2	1.5	0	1	0	0	1	135	135	1	0	0
393	62	0	1	17.2664	2.6	2	23	14	0.608696	2.4	1	2	0	1	1	1	1	1	0	1	40	38	1	1	1	LN and bone mets
402	54	1	0	20.9298	2.2	1	13	13	1	2.1	0	2	0	1	1	1	1	0	0	0	73	73	0	0	0
403	71	1	0	24.3472	1.7					0	0	1	0	3	2.2	0	0	0	0	0	128	128	0	0	0
406	75	1	0	17.9543	2.2	2	20	11	0.55	0	0	2	0	2	1.4	0	1	0	0	0	130	130	0	0	0
408	79	1	0	23.9257	1.2	2	23	21	0.913043	2	0	2	0	3	2.5	0	1	0	0	0	90	90	0	0	0
409	68	0	1	23.3942	3.6					5.8	1	3	1	3	2.5	0	1	0	0	0	74	74	0	0	0
411	75	0	1	19.257	4.7	2	19	17	0.894737	2.2	1	2	0	2	2	0	0	1	0	1	96	26	1	1	1	Lt lung
416	67	0	1	23.9869	9.5	2	18	18	1	4.1	1	3	1	2	1.2	1	1	0	0	0	71	71	0	0	0
430	74	1	0	18.2463	10.5						0	1	0	1	0.8	0	0	0	0	0	104	104	0	0	0
447	69	0	1	24.5549	3.5	1	18	18	1	8.6	1	2	0	2	1.8	1	1	0	1	1	57	13	1	1	1	Dissemination
453	55	0	1	23.2863	2	2	35	25	0.714286	1.9	1	2	0	3	2.8	1	1	0	0	0	121	121	0	0	0
455	64	0	1	21.9653	1.7	1	23	23	1		1	2	0	2	1.3	0	1	0	0	0	123	123	0	0	0
482	63	1	0	21.1231	1.3	2	25	18	0.72	3.4	0	3	1	3	2.5	0	1	0	0	0	63	63	0	0	0
498	38	0	0	25.2473	1	1	11	11	1	0	0	2	0	1	0.7	0	1	0	0	0	110	110	0	0	0
500	73	1	0	22.4892	3.7	2	24	16	0.666667	3.4	0	1	0	2	1.2	0	1	0	0	0	117	117	0	0	0
506	69	0	1	21.919	6.9	1	29	29	1	7.5	1	3	1	2	2	1	1	0	0	0	107	107	0	0	0
532	64	1	0	23.7205	7	2	24	16	0.666667	1.8	0	1	0	2	1.3	1	1	0	0	0	65	65	0	0	0
541	66	0	0	23.8289	2.4	1	11	11	1	1.8	0	2	0	2	1.3	1	1	0	0	0	110	110	0	0	0
548	70	0	1	25.4614	27.7	1	16	16	1	3.6	1	2	0	3	2.2	1	1	0	0	0	110	110	0	0	0
556	68	1	0	23.6032	2.1	2	16	12	0.75	2.6	0	2	0	1	0.8	0	1	0	0	0	100	100	0	0	0
557	72	1	0	18.3979	2.1	2	29	10	0.344828		0	1	0	1	1	1	1	0	0	0	88	88	0	0	0
558	61	0	1	21.6311	2.2	1	22	22	1	4.7	1	2	0	3	2.5	1	1	0	0	0	105	105	0	0	0
560	74	0	0	25.8166	5.2	1	16	16	1	2.7	0	2	0	2	1.7	1	1	0	0	0	88	88	0	0	0
565	73	0	1	25.3444	3.7	1	15	15	1	1.2	1	3	1	2	1.2	1	1	0	0	0	104	104	0	0	0
572	66	1	0	20.3954	1.9	1	21	21	1	5.1	0	3	1	3	2.2	1	1	0	0	0	30	30	0	0	0
573	73	0	1	24.6904	1.8	2	17	12	0.705882	3.1	1	1	0	2	1.5	1	1	0	0	0	90	90	0	0	0
587	65	1	1	22.8243	1	2	27	18	0.666667	2	1	2	0	3	2.3	1	1	0	0	0	43	43	0	0	0
588	65	1	1	21.6526	1.8	1	13	13	1	2.6	1	1	0	2	1.6	0	1	0	0	0	106	106	0	0	0
590	66	0	1	16.937	1.9	1	16	16	1	1.3	1	1	0	2	1.3	1	1	0	0	1	23	23	0	0	0
612	71	1	0	21.7784	1	2	18	12	0.666667	0	0	2	0	2	1.3	0	1	0	0	0	103	103	0	0	0
614	71	1	0	24.2568	2.1					1.3	0	1	0	2	1.6	0	1	0	0	0	74	74	0	0	0
629	72	0	1	19.3625	3.8	1	26	26	1	4.5	1	2	0	3	2.2	1	1	0	1	0	102	102	0	0	0
633	78	1	0	17.0874	2.6	2	34	19	0.558824	3.2	0	3	1	3	3	1	1	1	0	0	69	69	0	0	0
634	63	1	0	24.1965	7.9					1.7	0	2	0	2	1.5	1	1	0	0	0	100	100	0	0	0
635	60	0	1	25.3593	1	2	30	18	0.6	1.3	1	2	0	2	1.5	0	1	0	0	0	97	97	0	0	0
636	70	0	1	24.3828	3.5	1	12	12	1	1.7	1	2	0	2	1.2	0	1	0	0	0	72	72	0	0	0
637	57	1	0	22.6003	3.7	2	23	22	0.956522	1.4	0	2	0	2	1.9	0	1	0	0	0	99	99	0	0	0
639	75	0	1	19.6312	2.2	1	26	26	1	3	1	2	0	2	1.5	1	1	0	0	0	29	29	0	0	0
641	44	0	0	22.7903	1.3	1	12	12	1	1.9	0	2	0	2	1.2	1	1	1	0	0	65	65	0	0	0
647	52	1	0	18.9866	2.1	2	22	14	0.636364	1.9	0	1	0	2	1.1	0	1	0	0	0	98	98	0	0	0
650	64	1	1	18.902	2.5	1	22	22	1	8.3	1	2	0	2	1.9	1	1	0	0	0	99	25	1	1	1	Rt lung (RLL), LN
680	71	1	0	26.379	2	2	29	18	0.62069	2.8	0	2	0	2	1.5	0	1	0	0	0	97	97	0	0	0
684	75	0	1	26.3465	34.1	1	14	14	1	1	1	3	1	2	1.5	1	1	0	0	0	84	84	0	0	0
686	69	0	1	19.3625	2.4	1	12	12	1	1.5	1	2	0	1	0.9	0	1	0	0	0	96	96	0	0	0
691	77	0	1	22.3757	4.6	2	27	17	0.62963	3.4	1	2	0	2	1.8	0	1	0	0	0	58	58	0	0	0
698	77	0	1	32.5932	3.9	2	28	19	0.678571	2.4	1	1	0	2	1.8	0	1	0	0	0	66	66	0	0	0
702	57	0	1	27.0416	1.3	2	32	18	0.5625	3	1	1	0	2	1.5	0	1	0	0	0	94	94	0	0	0
712	60	1	1	15.0108	7.2	2	34	18	0.529412	3	1	2	0	2	1.8	1	1	0	0	0	94	94	0	0	0
715	65	1	1	25.2496	1.9	2	17	17	1	1.9	1	2	0	3	2.1	0	1	0	0	0	94	94	0	0	0
721	63	0	0	26.3465	2	1	17	17	1	2.5	0	3	1	2	2	1	1	1	1	0	93	13	1	1	1	LN
726	72	0	1	22.3863	2.5	2	18	15	0.833333	6.8	1	2	0	3	2.9	1	1	0	0	0	66	66	0	0	0
729	66	1	0	26.1865	1.7	1	7	7	1	0	0	1	0	1	0.7	0	1	0	0	0	92	92	0	0	0
730	81	0	0	29.4321	2.6	1	23	23	1		0	2	0	2	2	0	1	0	0	0	91	91	0	0	0
732	67	0	1	20.6278	6.7	1	15	15	1	2.7	1	2	0	2	1.5	1	1	0	0	0	63	63	0	0	0
739	71	1	0	21.7784	1.2	1	21	21	1	1.4	0	2	0	2	1.2	0	1	1	0	0	86	86	0	0	0
743	66	0	1	21.8722	1.5	2	19	15	0.789474	1.5	1	2	0	1	1	0	0	0	0	0	89	89	0	0	0
744	77	0	1	18.8498	3	1	22	22	1	3.8	1	3	1	3	2.6	1	1	1	1	0	27	27	0	0	0
748	68	1	1	24.9555	1	2	23	13	0.565217	5.3	1	2	0	2	1.6	0	1	0	0	0	85	85	0	0	0
752	79	1	0	21.4573	2.3	1	21	21	1		0	2	0	3	3	1	1	0	0	0	16	16	0	0	0
754	65	1	0	23.9361	2.7	2	19	17	0.894737	1.5	0	1	0	1	1	1	1	0	0	0	89	89	0	0	0
760	69	1	1	22.1893	3.1	3	15	0	0	0.9	1	1	0	1	0.6	0	1	0	0	0	67	67	0	0	0
773	60	1	0	19.1746	1.4	2	10	9	0.9	1.3	0	2	0	2	1.2	0	1	0	0	0	87	87	0	0	0
777	81	0	1	19.8141	1.3	2	27	22	0.814815	2	1	1	0	2	2	1	1	0	0	0	85	85	0	0	0
784	78	1	0	17.3484	5.7	2	26	21	0.807692	2.2	0	2	0	3	2.5	0	1	0	0	0	75	30	1	1	1	Lt lung(LLL), Dissemination
785	63	1	0	19.3965	1.8	2	19	19	1	1.1	0	2	0	2	1.5	0	1	0	0	1	27	29	1	0	0
789	80	0	1	23.2732	1.5	3	14	0	0	0.9	1	1	0	1	0.8	0	0	0	0	0	87	87	0	0	0
790	74	1	1	21.2874	1.2	3	13	0	0	1.1	1	2	0	2	1.5	0	1	0	0	0	86	86	0	0	0
792	62	0	1	23.1983	3.5	2	63	40	0.634921	4.2	1	2	0	3	2.9	1	1	0	0	0	87	13	0	0	0
793	68	0	1	26.5625	4.9	1	21	21	1	1.4	1	2	0	2	1.5	1	1	0	0	0	13	87	0	0	0
804	73	1	0	19.7449	2.3	1	15	15	1	1.1	0	2	0	1	1	0	0	0	0	0	80	80	0	0	0
822	67	1	0	18.5178	1.4	1	15	15	1	1.4	0	2	0	2	1.5	0	0	0	0	0	52	52	0	0	0
824	55	0	1	26.7299	3.7					9.6	1	2	0	3	2.3	0	1	0	0	0	79	79	0	0	0
825	68	0	1	16.6311	8.2					2.4	1	3	1	3	2.5	1	1	1	0	0	72	49	1	1	1	Rt lung
828	70	1	0	30.0244	1.9	2	16	12	0.75	1.7	0	2	0	2	1.2	1	1	0	0	0	82	82	0	0	0
834	68	0	1	22.6562	4.5					2.3	1	3	1	2	1.5	1	1	1	0	1	75	52	1	1	1	Rt lung and intraabdominal LNs
838	77	0	1	21.7079	3.3					4.7	1	3	1	2	1.5	1	1	1	0	0	55	13	1	1	1	Rt lung
842	72	0	1	21.0962	17.7	2	35	11	0.314286	1.8	1	1	0	3	2.5	0	0	0	0	0	80	80	0	0	0
843	68	0	1	21.1073	1.4					4.4	1	2	0	2	2	0	0	1	0	0	47	42	1	1	1	Lt lung
845	66	1	0	25.711	2.3	2	18	7	0.388889	0	0	2	0	2	1.7	0	1	0	0	0	65	65	0	0	0
859	74	0	1	26.8668	4.6						1	2	0	2	1.5	1	1	0	0	1	51	46	1	1	1	Bil lung
862	43	0	1	16.609	11.1					2.7	1	2	0	2	1.7	1	0	1	1	0	63	63	0	0	0
868	69	0	1	19.247	6.2						1	2	0	1	0.9	1	1	0	0	0	79	79	0	0	0
872	53	0	1	20.1956	6.1	2	23	19	0.826087	3	1	3	1	2	1.5	1	1	0	0	0	67	67	0	0	0
874	79	1	0	21.2084	2.9	2	21	21	1	4.2	0	2	0	2	1.9	1	1	0	0	0	76	76	0	0	0
877	58	0	0	27.4272	5.6					1	0	2	0	3	2.5	0	0	0	0	0	78	78	0	0	0
887	68	1	0	31.374	3.1					1.4	0	2	0	1	0.6	0	0	1	0	0	45	45	0	0	0
888	62	0	1	26.1738	5.6	1	19	19	1	5.6	1	3	1	2	1.8	1	1	0	0	0	66	66	0	0	0
894	54	0	1	24.3378	2.2	1	16	16	1	1.6	1	2	0	2	1.4	0	0	0	0	0	76	76	0	0	0
896	68	0	1	21.9671	2.4					7.6	1	3	1	3	2.5	1	1	0	1	0	65	65	0	0	0
897	75	0	1	21.4533	2					0.6	1	2	0	2	1.8	0	0	0	0	0	61	61	0	0	0
900	80	0	1	22.8374	2.5	2	26	20	0.769231		1	2	0	1	0.8	0	0	0	0	0	72	72	0	0	0
902	63	0	1	25.3527	4.1	2	23	22	0.956522	1.7	1	3	1	3	2.5	1	1	1	0	0	76	41	1	1	1	Mediastinal LN and liver mets
930	67	1	0	17.1468	4					1.6	0	1	0	2	1.4	0	0	0	0	0	66	66	0	0	0
939	62	0	1	22.1297	5.3					1.7	1	2	0	3	2.7	0	0	0	0	0	72	72	0	0	0
944	62	1	0	23.1247	1.1	1	16	16	1	2.1	0	2	0	2	1.8	0	0	1	0	0	65	65	0	0	0
945	74	1	0	28.5665	1.6	2	13	8	0.615385	1.1	0	2	0	1	0.5	0	0	0	0	0	70	70	0	0	0
953	67	1	1	26.8386	4.5	2	21	21	1	1.4	1	2	0	1	1	0	0	0	0	0	71	71	0	0	0
958	79	1	0	20.83	4.4	2	23	22	0.956522	2.4	0	2	0	3	2.5	0	0	0	0	0	44	44	0	0	0
959	53	1	1	29.9688	1	1	24	24	1	6.5	1	2	0	2	2	0	0	1	0	0	70	70	0	0	0
961	71	0	1	15.427	2.4					3.8	1	2	0	3	2.8	0	0	0	0	0	70	70	0	0	0
963	81	0	1	20.202	2.2	1	18	18	1		1	2	0	1	0.8	0	0	0	0	0	51	51	0	0	0
964	74	0	1	26.1966		2	17	11	0.647059		1	2	0	2	1.5	1	0	1	0	0	70	70	0	0	0
966	77	0	1	22.7186	4.4					1.3	1	2	0	3	2.5	0	0	0	0	0	67	67	0	0	0
968	76	1	0	18.7138	3.9						0	2	0	2	1.3	0	0	0	0	0	65	65	0	0	0
969	73	0	1	26.3329	4.6	2	20	9	0.45	4.5	1	2	0	2	1.3	0	0	0	0	0	69	69	0	0	0
971	80	1	0	20.2087	3.8	2	29	9	0.310345	1.5	0	1	0	1	0.6	0	0	0	0	0	58	58	0	0	0
975	81	0	0	28.7062	4.7						0	2	0	2	1.7	0	0	0	0	0	65	65	0	0	0
976	68	0	1	24.5922	4.4	1	20	20	1	5.1	1	2	0	2	1.8	1	0	0	0	0	68	68	0	0	0
978	71	1	0	22.8468	2						0	2	0	2	1.5	0	0	0	0	0	65	65	0	0	0
979	82	1		22.5215	2.4	1	12	12	1			2	0	2	1.5	0	0	0	0	0	65	65	0	0	0
996	74	0	1	17.5064	4.6					1.8	1	2	0	1	0.8	1	0	1	0	1	32	32	1	0	0
1011	68	0		24.841	4.4							2	0	3	2.5	1	0	0	0	0	64	64	0	0	0
1014	70	0	1	22.8625	2.5	2	19	8	0.421053		1	2	0	2	1.3	0	0	1	0	0	56	56	0	0	0
1018	73	1	0	20.8853	1.4					8.5	0	3	1	2	2	1	1	1	0	0	59	59	0	0	0
1019	70	0	1	22.2684	5.7					3.7	1	3	1	3	2.5	1	1	1	0	0	58	58	0	0	0
1020	75	0	1	23.8646	2.8						1	1	0	1	0.8	0	0	0	0	0	59	59	0	0	0
1025	72	1	1	21.0394	15	2	26	19	0.730769		1	3	1	2	2	0	0	0	0	0	7	7	0	0	0
1029	61	1	1	23.2446	3.2					1.8	1	2	0	1	1	0	1	0	0	0	63	63	0	0	0
1034	67	0	1	25.5409	5.1	1	22	22	1	7.9	1	3	1	3	2.5	1	1	0	0	0	59	59	0	0	0
1038	68	0	1	21.71	2.5	2	19	10	0.526316	0.9	1	2	0	1	1	0	0	0	0	0	63	63	0	0	0
1048	74	0	1	16.7939	3.3						1	2	0	1	0.9	0	0	1	0	0	58	58	0	0	0
1058	77	1	1	17.5981	4.1	1	15	15	1	2.6	1	3	1	2	1.6	0	1	1	0	0	36	36	0	0	0
1066	74	1	0	26.5754	3.4						0	2	0	2	1.3	0	1	0	0	0	60	60	0	0	0
1069	73	0	0	21.2306	3.9	2	24	14	0.583333	1.3	0	1	0	3	2.6	0	0	0	0	0	59	59	0	0	0
1070	77	0	1	23.604	2	1	23	23	1		1	3	1	3	2.5	1	1	1	0	1	28	15	1	1	1	Rt lung(RLL)
1072	58	1	0	20.1951	1	2	16	7	0.4375		0	1	0	1	0.9	0	0	0	0	0	59	59	0	0	0
1073	62	0	1	25.5845	7.9	2	23	12	0.521739		1	2	0	2	1.7	0	0	0	0	0	55	55	0	0	0
1075	59	0	1	19.8413	8.2	1	12	12	1	4.5	1	2	0	2	1.1	1	1	1	0	0	39	39	0	0	0
1078	69	1	0	29.34	1.1						0	3	1	2	1.3	0	1	1	0	0	45	45	0	0	0
1080	53	1	1	23.3091	1						1	2	0	2	1.5	0	0	1	0	0	59	59	0	0	0
1081	71	1	0	18.8588	2.5	2	18	17	0.944444	3.4	0	2	0	2	1.2	0	0	0	0	0	59	59	0	0	0
1082	49	1	0	20.5457	1.3	1	13	13	1		0	2	0	3	2.3	0	0	0	0	0	56	56	0	0	0
1089	73	1	0	20.7185	2.2	1	14	14	1	4.4	0	2	0	2	1.5	0	0	0	0	0	54	54	0	0	0
1093	73	1	1	25.6745	2.5	1	22	22	1		1	2	0	3	2.1	0	0	0	0	0	57	57	0	0	0
1094	75	1	0	21.6413	2.6					5	0	2	0	3	2.3	0	0	0	0	0	55	55	0	0	0
1096	76	1	0	22.5215	4.7	2	27	24	0.888889	2.4	0	2	0	2	2	0	0	0	0	0	54	54	0	0	0
1102	76	0	1	19.313	7.6	1	28	28	1	5.1	1	2	0	2	1.5	0	1	0	0	1	19	19	1	0	0
1109	61	0	1	22.3863	3.1	1	21	21	1		1	2	0	3	2.5	0	1	1	0	0	56	56	0	0	0
1110	80	1	0	27.3923	2					2.4	0	2	0	3	2.5	0	0	0	0	0	51	51	0	0	0
1113	69	0	1	26.3465	14.5	2	37	28	0.756757	3.9	1	2	0	3	2.5	1	1	0	1	0	55	55	0	0	0
1114	61	1	0	28.1337	1.7	2	17	11	0.647059	2.1	0	2	0	2	1.2	0	0	0	0	0	50	50	0	0	0
1115	76	1	0	19.5222	17.8					4.3	0	2	0	3	2.6	1	1	0	0	0	56	56	0	0	0
1125	70	1	0	26.6667	1.2					2.2	0	2	0	2	1.7	0	0	0	0	0	54	54	0	0	0
1136	65	0	1	21.4692	4.3					3.8	1	3	1	3	2.1	1	1	1	0	1	52	52	1	0	0
1137	64	0	1	19.8738	4.4	1	23	23	1	3.7	1	3	1	3	2.5	1	0	0	0	1	44	44	1	0	0
1139	73	0	1	22.9591	3.4					2.5	1	2	0	2	1.8	0	0	0	0	0	54	54	0	0	0
1140	84	1	0	21.2306	1.6	1	14	14	1		0	3	1	2	1.2	0	1	0	0	0	50	50	0	0	0
1144	76	1	0	27.968	2					1	0	1	0	1	0.6	0	0	0	0	0	51	51	0	0	0
1145	70	1	1	21.6413	6.5					2.3	1	2	0	2	1.7	0	1	0	0	0	54	54	0	0	0
1155	65	0	1	21.5451	3.2					6.8	1	2	0	2	1.3	1	1	0	0	0	52	33	1	1	1	Brain and bone mets
1160	57	0	1	25.9202	5.8	1	18	18	1	2.6	1	3	1	2	1.5	0	1	1	0	0	52	15	1	1	1	Mediastinal LN
1161	65	1	1	20.8117	4.1					1.4	1	2	0	2	1.1	0	0	0	0	0	51	51	0	0	0
1162	79	1	1	24.2346						1.9	1	2	0	3	2.2	0	0	0	1	0	47	47	0	0	0
1163	70	0	1	19.6283	6.7					7.4	1	3	1	3	2.3	1	1	0	0	0	23	23	0	0	0
1178	58	0	1	24.977	2.7						1	3	1	2	1.1	0	0	0	0	0	46	46	0	0	0
1180	75	1	0	26.3476	10.1					2.5	0	2	0	2	1.8	0	0	0	0	0	46	46	0	0	0
1184	67	1	0	18.2563	1	1	16	16	1		0	1	0	1	0.8	0	0	0	0	0	46	46	0	0	0
1185	70	0	1	23.7954	5.4					3.3	1	3	1	2	1.1	1	0	0	0	0	47	47	0	0	0
1186	78	0	1	23.0112	6.8					3.2	1	1	0	1	1	0	0	0	0	0	46	46	0	0	0
1192	79	1	0	23.7118	9.3	2	28	9	0.321429	5	0	1	0	2	1.7	1	0	0	0	0	49	49	0	0	0
1193	76	1	0	19.563	1.5	2	18	11	0.611111	1.4	0	2	0	1	1	0	0	0	0	0	47	47	0	0	0
1202	70	1	1	20.0777	2.1					2.5	1	2	0	3	2.8	0	0	1	0	0	48	48	0	0	0
